# Supplementary material for: Ex-Vivo Skin Explant Culture Is a Model for TSLP-Mediated Skin Barrier Immunity
Source: Life (Basel). 2021 Nov 16;11(11):1237. doi: 10.3390/life11111237 (PMC8623134; doi:10.3390/life11111237)
Supplement: Supplementary file 1 [file life-11-01237-s001.zip]

Archive with 1 entries (1 files):
- life-1442045-supplementary.pdf
